# Supplementary material for: Molecular and Cellular Features of Murine Craniofacial and Trunk Neural Crest Cells as Stem Cell-Like Cells
Source: PLoS One. 2014 Jan 20;9(1):e84072. doi: 10.1371/journal.pone.0084072 (PMC3896334; doi:10.1371/journal.pone.0084072)
Supplement: Table S1 — The 347 differentially expressed genes for clustering analyses. The following data are shown for each probe; probe ID, gene symbol of the corresponding gene, Log2 expression values in the eight samples including replicates, p value from ANOVA, Benjamini-Hochberg FDR, average expression values groups in the four tissue, expression range among the four tissue groups, and the cluster ID in Figure 3. (XLSX) [file pone.0084072.s004.xlsx]

## Sheet: hoge.txt
probe	symbol	Cm	Cm2	Cp	Cp2	Tm	Tm2	Tp	Tp2	ANOVAp	BHFDR	aveCm	aveCp	aveTm	aveTp	range	cluster
M200000001	Hoxa10	3.40987	3.40328	3.48591	3.30413	8.75984	8.85462	7.78609	7.34827	1.13558e-05	0.0113672	3.40657	3.39502	8.80723	7.56718	5.41222	G
M200000014	Myl4	6.29693	5.95473	2.83535	2.23705	6.73538	6.27818	2.85963	2.53523	0.000372393	0.0321349	6.12583	2.5362	6.50678	2.69743	3.97058	F
M200000043	Hoxa2	4.73128	4.39518	4.65031	4.15487	7.65615	6.94207	7.57169	7.36037	0.0012901	0.0485485	4.56323	4.40259	7.29911	7.46603	3.06344	G
M200000049	Ccl2	5.62763	5.44671	3.75691	3.31614	6.00746	6.31533	3.92915	4.03641	0.000574952	0.0370114	5.53717	3.53652	6.1614	3.98278	2.62487	F
M200000051	Hoxa7	6.21775	6.07547	6.2109	6.01031	8.59157	8.464	8.39559	8.65351	7.17344e-05	0.0224394	6.14661	6.11061	8.52779	8.52455	2.41718	G
M200000062	Hoxa5	2.48208	2.62508	2.14794	2.41997	9.38683	9.55895	8.57076	8.89223	2.98686e-06	0.0119594	2.55358	2.28395	9.47289	8.7315	7.18894	G
M200000076	Hoxb5	1.85886	2.03076	1.93511	1.92544	8.24984	7.89116	8.32002	7.96346	6.56385e-06	0.0101083	1.94481	1.93027	8.0705	8.14174	6.21147	G
M200000081	Hoxb6	1.35068	1.72172	1.36349	1.07062	9.10863	9.19561	9.8357	9.1846	1.2435e-05	0.0113158	1.5362	1.21705	9.15212	9.51015	8.2931	G
M200000223	Tnnt2	6.08066	5.8997	1.89053	1.74924	6.96627	7.24515	2.95145	3.01811	6.21633e-06	0.0103709	5.99018	1.81988	7.10571	2.98478	5.28582	F
M200000253	Tnnt1	8.74944	8.1872	4.79059	4.36369	9.06021	9.53084	5.81698	5.9557	0.00029469	0.0292064	8.46832	4.57714	9.29552	5.88634	4.71838	F
M200000366	Myl1	7.98593	7.33296	2.95212	2.91045	8.70534	8.28313	3.78388	4.2817	0.000171687	0.0262379	7.65944	2.93129	8.49424	4.03279	5.56295	F
M200000410	Cpa3	5.41125	6.13251	2.40574	2.33502	7.19509	7.31661	3.2242	3.38175	0.000161332	0.026259	5.77188	2.37038	7.25585	3.30298	4.88547	F
M200000439	Hoxd4	1.79365	1.92003	2.49076	3.2818	7.16447	7.50168	7.44619	8.02101	0.000181771	0.0256271	1.85684	2.88628	7.33307	7.7336	5.87676	G
M200000462	Pcsk2	5.83797	6.04337	4.87207	5.03361	5.88749	5.72112	7.65171	7.48517	0.000137073	0.0251761	5.94067	4.95284	5.80431	7.56844	2.6156	C
M200000467	Ccl4	4.23904	4.38531	1.62058	1.1062	5.22173	5.69022	1.77774	2.2917	0.000548578	0.036366	4.31218	1.36339	5.45598	2.03472	4.09259	F
M200000475	Plp1	6.19843	6.25721	6.92798	6.80613	6.62197	6.82838	9.53381	9.54786	9.74685e-06	0.0108407	6.22782	6.86706	6.72517	9.54083	3.31301	C
M200000494	Th	3.88373	4.27803	2.01504	2.2778	4.48997	3.94994	7.91475	8.67869	0.000340875	0.031594	4.08088	2.14642	4.21996	8.29672	6.1503	C
M200000501	Gbx2	4.85381	5.01141	3.7934	3.99226	6.54125	6.3907	4.06623	4.10586	5.36004e-05	0.0210408	4.93261	3.89283	6.46597	4.08605	2.57314	F
M200000551	Pitx2	7.57889	7.00741	6.76386	6.41239	7.31797	7.08987	3.21266	2.40287	0.000802425	0.040981	7.29315	6.58813	7.20392	2.80776	4.48539	D
M200000620	Myod1	6.05086	6.12718	4.52033	4.53371	6.98674	6.55638	5.02598	4.79136	0.000648615	0.03808	6.08902	4.52702	6.77156	4.90867	2.24454	F
M200000742	Nefl	6.1986	6.33614	6.77336	6.57388	7.78737	7.18505	10.5812	10.4075	0.000194435	0.0261248	6.26737	6.67362	7.48621	10.4944	4.227	C
M200000747	Rac2	4.38549	5.01117	0.143042	0.888409	5.2712	5.42363	1.78379	1.73882	0.000413996	0.0325027	4.69833	0.515726	5.34742	1.76131	4.83169	F
M200000896	Scg3	7.50916	7.94434	4.33492	4.6126	7.50046	7.66821	8.8472	8.99018	9.78947e-05	0.022789	7.72675	4.47376	7.58434	8.91869	4.44493	B
M200000901	Lama4	4.51943	4.56148	5.62657	5.89663	5.34624	5.30371	6.63636	6.47957	0.000256676	0.0277765	4.54045	5.7616	5.32498	6.55797	2.01751	C
M200000953	Pax8	1.7415	2.00885	1.16017	0.885017	6.10253	6.50667	1.17186	1.34104	3.87882e-05	0.0180591	1.87518	1.02259	6.3046	1.25645	5.28201	F
M200000973	Rap2ip	6.50103	6.48051	3.72147	3.39864	6.14044	5.8759	7.70192	6.93765	0.00103812	0.0443139	6.49077	3.56006	6.00817	7.31979	3.75973	B
M200000979	C1qb	6.63153	6.56329	1.66656	1.32495	6.83822	6.97963	3.10418	3.06664	5.2804e-06	0.011746	6.59741	1.49576	6.90892	3.08541	5.41317	F
M200001096	Sox18	4.00976	3.74906	4.76563	4.55869	3.33353	3.34897	2.67014	2.43181	0.000562489	0.0368008	3.87941	4.66216	3.34125	2.55098	2.11118	A
M200001101	Penk1	8.36362	8.63231	9.71233	9.26362	7.6818	7.559	6.31154	6.06804	0.000397415	0.0324745	8.49797	9.48798	7.6204	6.18979	3.29819	A
M200001188	Tal1	5.69681	5.51147	1.26726	0.43617	5.44762	6.46488	2.52058	2.43181	0.00103158	0.0445093	5.60414	0.851715	5.95625	2.4762	5.10454	F
M200001281	1100001H23Rik	5.55862	5.594	4.60994	4.42511	5.10507	5.56646	7.4043	7.85491	0.000823354	0.0412089	5.57631	4.51752	5.33577	7.6296	3.11208	C
M200001308	Pak3	9.15377	9.29347	6.16172	6.33628	8.13559	8.0421	6.68894	6.01213	0.000775533	0.0406444	9.22362	6.249	8.08885	6.35053	2.97462	D
M200001340	C1qc	5.59701	5.86603	2.74315	2.8785	6.16712	6.67914	2.94007	3.50242	0.000536344	0.0361536	5.73152	2.81082	6.42313	3.22125	3.6123	F
M200001346	Epb4.1l4a	5.42268	5.26614	4.01509	4.1978	5.46291	5.65794	6.59389	6.64124	0.000109395	0.0238052	5.34441	4.10645	5.56042	6.61756	2.51112	B
M200001353	-	8.88786	8.67032	5.60823	5.26717	8.28288	7.97168	10.3393	9.41651	0.00119151	0.0467725	8.77909	5.4377	8.12728	9.87788	4.44018	B
M200001412	Tcfap2c	6.47929	6.38081	6.02601	5.89674	3.4977	4.16837	4.10533	4.20339	0.00104194	0.0443822	6.43005	5.96137	3.83304	4.15436	2.59701	A
M200001491	Dlx2	8.49349	8.55629	7.36876	7.13659	4.46567	4.46136	7.26746	6.60341	0.000376266	0.0320547	8.52489	7.25267	4.46351	6.93544	4.06137	D
M200001507	Igfbpl1	7.33717	8.22869	2.5281	2.7796	7.98257	7.97471	6.38725	6.52234	0.00026117	0.0279605	7.78293	2.65385	7.97864	6.4548	5.32479	B
M200001562	Resp18	5.40967	5.64803	2.10608	1.8	4.73029	4.66327	5.09356	5.94489	0.00115608	0.0460134	5.52885	1.95304	4.69678	5.51923	3.57581	B
M200001606	Chga	5.72805	5.36444	3.53163	3.53832	5.19053	4.89639	7.47836	7.59306	9.25073e-05	0.0228642	5.54624	3.53497	5.04346	7.53571	4.00074	B
M200001614	Hspa4l	5.89003	5.5102	3.83703	3.68517	5.36138	5.46904	5.94658	6.21234	0.000709567	0.0393505	5.70011	3.7611	5.41521	6.07946	2.31836	B
M200001697	Avpr1a	3.2736	2.82572	4.76308	4.4736	1.88943	2.25247	0.575435	-0.00922372	0.000658839	0.0381213	3.04966	4.61834	2.07095	0.283106	4.33524	A
M200001802	Dlx1	8.48224	9.32229	7.74737	7.92909	4.40853	4.56456	6.61846	7.06059	0.000899077	0.0423518	8.90227	7.83823	4.48654	6.83952	4.41572	D
M200001805	Atp1b1	7.76855	7.61136	5.61887	5.53841	7.24904	7.21486	7.84924	7.41224	0.000645565	0.0381245	7.68996	5.57864	7.23195	7.63074	2.11131	B
M200001806	Vil2	7.19333	6.75651	5.22387	5.26369	6.77199	6.7768	8.21939	8.00435	0.000371037	0.0321565	6.97492	5.24378	6.7744	8.11187	2.86809	B
M200001823	Chrna1	3.88801	3.48746	2.11169	2.18782	5.32666	5.26307	2.32039	2.67391	0.000271208	0.028279	3.68773	2.14975	5.29486	2.49715	3.14511	F
M200001853	Neurod1	8.96677	8.57418	7.93377	7.25203	7.37804	8.00458	11.6953	11.6263	0.000981926	0.043978	8.77048	7.5929	7.69131	11.6608	4.06789	C
M200001867	Gal	5.67159	5.93008	6.00272	5.76354	5.90603	5.98142	8.38225	8.16586	0.000190773	0.0259815	5.80083	5.88313	5.94372	8.27406	2.47322	C
M200001886	Hoxb3	2.45265	2.14297	2.70057	2.66713	4.52195	4.28928	4.44441	4.59348	0.000218194	0.0269644	2.29781	2.68385	4.40561	4.51894	2.22114	G
M200001938	Hoxc9	4.62025	4.92577	5.10167	5.48762	8.59351	9.3719	8.33141	8.79832	0.000631689	0.0375265	4.77301	5.29465	8.98271	8.56486	4.20969	G
M200001978	Hoxb7	0.977999	2.09716	0.928259	0.814094	8.79753	9.40111	8.3328	9.39786	0.000236335	0.0270367	1.53758	0.871177	9.09932	8.86533	8.22814	G
M200001988	Scg5	9.07856	9.27237	5.90633	5.33126	8.60523	8.92019	9.04124	9.49902	0.00062461	0.0376647	9.17547	5.61879	8.76271	9.27013	3.65133	B
M200001998	Camk2b	4.89542	4.79716	3.21997	3.38388	2.64847	3.1171	5.82733	5.88812	0.000236713	0.0269261	4.84629	3.30193	2.88279	5.85773	2.97494	C
M200002033	Gria1	5.35	5.69048	4.22716	4.26096	4.47576	4.61047	2.89482	2.89527	0.000168628	0.0261699	5.52024	4.24406	4.54312	2.89504	2.6252	D
M200002063	Lhx1	6.27347	5.53093	1.60093	1.64704	7.97634	8.40102	2.80879	2.81534	8.76263e-05	0.0233904	5.9022	1.62398	8.18868	2.81207	6.5647	F
M200002177	Epyc	3.52653	3.7715	5.07856	5.08758	6.00285	5.79244	2.73298	3.10459	0.000224661	0.0267721	3.64901	5.08307	5.89764	2.91879	2.97886	E
M200002208	-	4.61635	4.84353	3.58225	3.61858	4.59438	4.94859	6.83242	7.36727	0.000577053	0.0369092	4.72994	3.60041	4.77148	7.09985	3.49943	C
M200002324	Kera	5.17773	5.23701	6.90736	6.82402	6.72013	6.71772	4.24928	4.89255	0.00134559	0.0489795	5.20737	6.86569	6.71892	4.57091	2.29478	E
M200002411	Ctnnd2	6.12711	5.86784	4.32568	4.33083	4.95629	4.71723	7.57943	7.22047	0.000234173	0.0272567	5.99747	4.32825	4.83676	7.39995	3.0717	C
M200002432	Bmp4	7.51544	7.29875	8.8545	8.61376	8.01355	8.13189	6.14223	6.53082	0.000825218	0.0411992	7.4071	8.73413	8.07272	6.33653	2.39761	E
M200002453	Dctn1	6.09553	5.83872	6.77205	6.39595	6.41888	6.34289	8.02657	8.25696	0.00106717	0.0449786	5.96713	6.584	6.38089	8.14177	2.17464	C
M200002466	Krt14	9.34309	9.24021	7.11877	7.28957	8.68825	8.5798	8.76446	8.45655	0.000449765	0.0332262	9.29165	7.20417	8.63403	8.61051	2.08748	B
M200002614	Dkk1	5.67485	5.62329	7.74434	7.33638	5.36471	5.22283	5.20958	5.3707	0.000430926	0.0328028	5.64907	7.54036	5.29377	5.29014	2.25022	A
M200002769	Crym	7.51931	7.21287	8.10913	7.76943	6.19789	5.82261	5.17911	5.31466	0.000732768	0.0398642	7.36609	7.93928	6.01025	5.24688	2.6924	A
M200002822	-	5.54464	5.0441	3.91845	3.9817	4.0366	4.51089	1.91482	2.15335	0.00102895	0.044588	5.29437	3.95007	4.27374	2.03408	3.26029	D
M200002904	Cpxm2	4.9528	5.01496	6.18073	6.14923	4.2509	4.56229	3.17978	3.16333	5.5827e-05	0.0214934	4.98388	6.16498	4.4066	3.17155	2.99343	A
M200002964	Neurod4	4.10745	3.50373	4.364	3.53568	5.13019	5.24042	8.24742	8.62022	0.00083533	0.0410892	3.80559	3.94984	5.18531	8.43382	4.62823	C
M200003137	Atp4a	1.21161	0.923513	0.904404	0.704567	1.00062	1.35359	3.10672	3.11188	0.000610117	0.0375832	1.06756	0.804485	1.1771	3.1093	2.30482	C
M200003169	Cacng2	4.83447	5.16156	0.828806	1.13968	5.03221	5.20444	3.06895	2.45657	0.000305783	0.0300087	4.99802	0.984245	5.11832	2.76276	4.13408	F
M200003176	Dll3	6.32225	6.01126	2.78584	2.40161	6.80395	6.51032	6.80003	6.70677	9.5366e-05	0.0227289	6.16675	2.59372	6.65714	6.7534	4.15967	B
M200003244	Gpr56	4.49075	4.81594	3.1852	2.74726	4.80676	4.35611	6.0805	6.00863	0.00124813	0.0479606	4.65335	2.96623	4.58144	6.04457	3.07833	B
M200003378	Lhx8	7.47924	7.48947	8.63145	8.20297	2.64507	3.37819	3.46461	3.62672	0.000127904	0.0251044	7.48436	8.41721	3.01163	3.54566	5.40558	A
M200003440	Gfra3	3.31889	3.31593	4.43805	4.58621	5.6433	5.05097	7.66382	7.60744	0.000163013	0.0261082	3.31741	4.51213	5.34714	7.63563	4.31822	C
M200003442	Myog	6.91511	6.72322	2.68203	2.38542	8.3572	7.80174	3.27828	3.43145	5.26072e-05	0.0210639	6.81916	2.53372	8.07947	3.35486	5.54574	F
M200003793	Cartpt	5.85664	5.59548	4.03623	3.61884	5.13729	5.46909	8.44683	8.79309	0.000175319	0.0263902	5.72606	3.82753	5.30319	8.61996	4.79242	C
M200003860	Hoxc5	1.75293	2.41249	1.8849	1.52525	6.77097	5.88018	5.77745	5.65393	0.000706213	0.0393827	2.08271	1.70507	6.32557	5.71569	4.6205	G
M200003986	-	3.87732	4.53527	3.0861	3.15699	3.70407	3.46407	6.57689	6.80252	0.000584082	0.0372399	4.2063	3.12155	3.58407	6.6897	3.56816	C
M200004031	-	6.01568	6.22953	3.5835	3.28828	6.44404	5.90878	8.027	7.569	0.000465471	0.0337635	6.1226	3.43589	6.17641	7.798	4.36211	B
M200004317	Prg1	5.39857	5.59209	3.10188	3.07414	6.45136	6.31138	2.99787	3.06664	6.06109e-06	0.0110312	5.49533	3.08801	6.38137	3.03225	3.34911	F
M200004331	Ap1m2	6.5715	6.21665	4.14797	4.16596	5.26987	4.89685	4.71889	4.59385	0.0011473	0.0459381	6.39408	4.15697	5.08336	4.65637	2.23711	D
M200004355	-	6.70738	6.32588	6.4814	6.02362	5.2405	5.01214	9.10971	8.6769	0.000699733	0.0395725	6.51663	6.25251	5.12632	8.89331	3.76699	C
M200004470	Fcer1g	6.72445	6.63567	3.87792	3.21451	7.16054	7.58907	4.19747	4.37874	0.000479848	0.0340658	6.68006	3.54621	7.3748	4.28811	3.82859	F
M200004673	Phlda2	5.29148	5.26807	6.07783	6.43882	7.56535	7.79644	5.54481	5.56243	0.000323179	0.0309571	5.27978	6.25833	7.68089	5.55362	2.40112	G
M200004722	Cxcl4	5.28477	5.28074	0.161777	0.484889	5.73064	6.2278	1.61118	1.79191	3.37703e-05	0.0173354	5.28275	0.323333	5.97922	1.70155	5.65589	F
M200004725	Dusp26	6.47997	6.08316	3.65532	3.47075	5.74129	6.00259	7.82443	7.47973	0.000218186	0.027131	6.28156	3.56304	5.87194	7.65208	4.08904	B
M200004801	Cd52	4.8209	4.61079	2.67682	2.457	4.88374	5.44295	2.76171	2.71985	0.000651268	0.0380128	4.71585	2.56691	5.16334	2.74078	2.59643	F
M200004860	Col22a1	3.86842	3.91081	4.30143	4.4368	3.59268	3.41668	7.16074	6.56763	0.00038941	0.0320823	3.88962	4.36911	3.50468	6.86419	3.3595	C
M200004888	Hoxd10	2.34178	2.31953	2.22551	1.813	6.50545	6.14578	4.86558	4.50244	0.00013747	0.0250195	2.33066	2.01926	6.32562	4.68401	4.30636	G
M200004965	2310045A20Rik	5.29329	5.29498	3.46331	2.9582	4.40225	4.76502	6.1132	6.19967	0.000800027	0.0410681	5.29413	3.21076	4.58363	6.15643	2.94568	B
M200005010	Reep2	6.59088	6.40235	4.26423	4.00823	6.26967	6.12115	7.31141	6.74881	0.000927135	0.0430655	6.49662	4.13623	6.19541	7.03011	2.89388	B
M200005065	Mllt11	11.438	11.4786	8.8901	8.56682	10.8367	10.7769	11.783	11.6483	6.24414e-05	0.0223228	11.4583	8.72846	10.8068	11.7157	2.98722	B
M200005173	Mid2	4.05956	4.32083	4.8615	4.74221	4.46431	4.77264	6.58973	6.72362	0.000340905	0.0314513	4.1902	4.80186	4.61848	6.65668	2.46648	C
M200005460	Xtrp3s1	10.8525	9.95769	3.94628	3.19204	10.374	10.1494	4.77956	4.36747	0.00018334	0.0256676	10.4051	3.56916	10.2617	4.57352	6.83592	F
M200005499	Gng3	9.36401	9.52703	7.36512	7.00395	8.6852	8.56499	10.4851	10.0574	0.000524495	0.0357156	9.44552	7.18453	8.62509	10.2712	3.08671	B
M200005738	Pde4dip	3.35541	3.54193	3.24797	3.14495	4.14115	4.36353	6.68485	6.55499	2.71889e-05	0.0170101	3.44867	3.19646	4.25234	6.61992	3.42347	C
M200005769	Gldc	5.51891	5.33551	2.39489	2.65753	3.69082	3.74282	3.86735	4.2816	0.000472927	0.0340575	5.42721	2.52621	3.71682	4.07448	2.901	B
M200006411	Rab31	10.83	11.3248	7.79078	7.85057	10.4242	10.2423	11.0828	11.0413	0.00018068	0.0262117	11.0774	7.82068	10.3332	11.062	3.25671	B
M200006495	Klf7	7.21355	7.02141	6.06635	6.06449	6.41747	6.30092	8.59113	8.25632	0.000272484	0.028265	7.11748	6.06542	6.3592	8.42372	2.3583	C
M200006557	Pkp3	4.87616	5.30312	2.96293	3.07125	4.3702	4.38963	4.5546	4.46116	0.000862549	0.0416102	5.08964	3.01709	4.37991	4.50788	2.07255	B
M200006756	Gatm	5.7462	6.05393	3.41301	3.77463	6.60476	6.5421	4.24238	4.69396	0.000701423	0.0394452	5.90007	3.59382	6.57343	4.46817	2.97961	F
M200006870	Fbp1	1.44407	1.59937	2.40747	2.56078	3.65271	3.59575	3.56306	3.92002	0.000333038	0.0313024	1.52172	2.48413	3.62423	3.74154	2.21982	G
M200006901	Atp6v0e2	6.7528	6.76428	5.48572	5.27704	6.4788	6.2885	7.87183	7.48071	0.000826282	0.0411497	6.75854	5.38138	6.38365	7.67627	2.29489	B
M200007075	Wwc1	6.7191	6.73653	4.95622	4.87781	6.04752	6.14215	7.14155	7.62827	0.000650261	0.038065	6.72782	4.91702	6.09483	7.38491	2.46789	B
M200007179	Thsd1	9.00129	8.18957	4.32955	3.8614	8.12147	8.74817	4.61919	4.52265	0.000593478	0.037363	8.59543	4.09548	8.43482	4.57092	4.49995	F
M200007267	Arpp21	2.88059	3.14887	1.04153	1.05579	3.84292	3.60782	1.7059	1.81201	0.000115866	0.0246771	3.01473	1.04866	3.72537	1.75895	2.67671	F
M200007326	Itgbl1	2.33712	2.27648	2.95446	3.27457	3.47781	3.13456	0.618241	1.02709	0.00115363	0.0460074	2.3068	3.11451	3.30618	0.822663	2.48352	E
M200007626	Fezf2	7.20791	6.81195	3.6034	3.44945	3.43395	3.98411	3.74864	3.39147	0.000550842	0.0362759	7.00993	3.52642	3.70903	3.57005	3.48351	D
M200007752	Stmn4	10.2609	10.1335	7.0178	6.54906	8.21914	8.45791	10.3291	10.371	0.00013554	0.0255992	10.1972	6.78343	8.33852	10.3501	3.56663	B
M200007765	A330049M08Rik	4.07271	3.79407	4.75766	4.67471	6.07456	6.34355	3.85343	3.70283	0.000267136	0.0281477	3.93339	4.71618	6.20906	3.77813	2.43093	G
M200007890	1110028A07Rik	5.54074	5.40752	0.725899	1.08325	6.84296	6.14021	1.82703	1.78772	9.48963e-05	0.0228894	5.47413	0.904576	6.49159	1.80738	5.58701	F
M200007923	Olig2	6.06903	5.74317	2.58505	2.52941	2.45747	2.64677	2.52781	1.9366	0.000339724	0.0316338	5.9061	2.55723	2.55212	2.23221	3.67389	D
M200007988	Spon1	6.00275	6.07554	6.78649	6.61939	6.02571	6.16066	8.07431	8.46107	0.000435283	0.0328844	6.03915	6.70294	6.09319	8.26769	2.22854	C
M200008051	Mapk12	5.12755	5.07251	3.17926	2.79589	4.41662	4.54993	4.20425	4.51177	0.00133525	0.0491393	5.10003	2.98758	4.48328	4.35801	2.11246	B
M200008054	1500005I02Rik	5.75522	5.90239	4.35642	4.35691	5.20003	5.01984	6.83184	6.8112	3.15213e-05	0.0175294	5.8288	4.35667	5.10993	6.82152	2.46485	B
M200008154	Mal	1.40147	0.826061	1.65523	1.8955	1.65844	1.98396	4.75902	5.26031	0.000737567	0.0399083	1.11376	1.77537	1.8212	5.00966	3.8959	C
M200008159	Dner	7.44029	6.75065	3.16632	3.00109	7.20246	6.93925	3.38085	2.97798	0.00025214	0.027434	7.09547	3.08371	7.07086	3.17942	4.01176	F
M200008280	C030019F02Rik	5.59318	5.33411	5.21035	4.95778	5.98708	6.11739	8.21362	8.17848	7.64897e-05	0.0228556	5.46365	5.08406	6.05224	8.19605	3.11199	C
M200008301	Nrn1	6.28296	5.96679	3.39064	3.34127	4.84331	5.24179	6.66882	6.58422	0.000210953	0.0268999	6.12487	3.36596	5.04255	6.62652	3.26056	B
M200008467	Gdap1l1	6.2917	6.30838	2.93852	3.32888	5.86517	5.57076	7.01194	6.66961	0.000222146	0.0267913	6.30004	3.1337	5.71797	6.84077	3.70708	B
M200008511	Plek2	5.26764	4.99533	2.22033	1.82079	4.43104	5.00013	2.13164	2.24321	0.000564136	0.0366688	5.13149	2.02056	4.71558	2.18742	3.11093	F
M200008556	Heyl	3.42579	3.12768	3.51316	3.65822	4.61313	4.30768	7.35553	6.70186	0.00059057	0.0372972	3.27674	3.58569	4.4604	7.0287	3.75196	C
M200008644	Nova1	8.06239	7.3784	4.9084	5.13739	7.50853	7.55616	5.51723	5.55092	0.000950808	0.0432618	7.7204	5.02289	7.53235	5.53408	2.6975	F
M200008920	Fli1	3.48883	3.5884	4.68784	4.86263	4.89579	4.59933	2.8142	2.54217	0.000479927	0.033951	3.53861	4.77523	4.74756	2.67819	2.09705	E
M200009008	Gabra4	2.96369	2.99396	4.3346	4.35588	3.2937	3.22939	1.94843	1.9552	4.27436e-07	0.00855727	2.97882	4.34524	3.26154	1.95181	2.39343	E
M200009071	-	4.32205	4.74828	3.1796	3.33557	4.1646	4.52977	5.87796	6.08858	0.00114814	0.0458797	4.53516	3.25759	4.34718	5.98327	2.72568	C
M200009107	Foxp2	8.04256	7.59238	5.06592	5.5071	7.53835	7.8279	4.27049	4.32936	0.000312678	0.0303874	7.81747	5.28651	7.68312	4.29993	3.51754	F
M200009179	Otx2	7.71347	7.312	4.50878	4.43513	4.13555	4.30077	4.41959	4.1805	0.000124459	0.0251684	7.51274	4.47196	4.21816	4.30004	3.29458	D
M200009277	Omd	4.23318	3.99038	6.51749	5.59751	3.01514	3.01188	1.76556	1.34837	0.00110697	0.045694	4.11178	6.0575	3.01351	1.55697	4.50053	A
M200009295	Smpx	2.91968	2.86206	0.702177	0.702641	3.82729	3.71973	0.72547	0.278602	8.59163e-05	0.0235622	2.89087	0.702409	3.77351	0.502036	3.27147	F
M200009299	Alas2	9.02429	8.16556	4.49013	4.26773	8.40018	8.15868	4.40728	4.37031	0.000300201	0.029606	8.59493	4.37893	8.27943	4.3888	4.216	F
M200009304	1110002H13Rik	4.29791	4.27896	2.83199	2.35601	5.30716	5.41748	3.11434	2.86197	0.000450946	0.0329487	4.28844	2.594	5.36232	2.98816	2.76832	F
M200009425	Lhx2	10.4477	10.3049	4.39886	4.69882	7.88393	7.8182	6.0558	6.00941	4.46082e-06	0.0127579	10.3763	4.54884	7.85106	6.03261	5.82742	D
M200009453	Sez6l	4.16303	4.20663	2.05657	2.24724	3.53117	3.75724	4.152	4.52576	0.000660046	0.038081	4.18483	2.15191	3.6442	4.33888	2.18698	B
M200009490	Pcbp3	6.28416	6.3004	6.11303	6.06872	6.49529	6.2742	8.90522	8.43253	0.000437757	0.0328236	6.29228	6.09088	6.38474	8.66888	2.578	C
M200009662	1200006F02Rik	4.10059	3.752	2.41869	2.48933	4.55341	4.95555	4.33721	4.45066	0.00106908	0.0449642	3.92629	2.45401	4.75448	4.39393	2.30047	B
M200009676	Spock2	2.73262	2.12259	2.1899	2.15131	3.19581	3.37438	4.67078	4.67828	0.00124074	0.0478604	2.42761	2.1706	3.2851	4.67453	2.50393	C
M200009711	Lcp1	4.22055	4.38884	2.84454	2.82578	4.46957	4.88531	2.34941	2.34454	0.000319876	0.0309368	4.3047	2.83516	4.67744	2.34698	2.33047	F
M200009752	Cyfip2	7.96163	7.62537	6.66513	6.33684	7.46531	7.6703	9.93779	9.56522	0.000597705	0.0375111	7.7935	6.50098	7.5678	9.75151	3.25052	C
M200009861	Pcdh21	3.58018	3.52447	3.58751	3.72117	4.1277	4.36036	8.38841	8.54115	4.16523e-06	0.013898	3.55232	3.65434	4.24403	8.46478	4.91246	C
M200009881	Otud7a	4.08587	4.26243	2.34161	1.992	3.71263	4.06719	4.73343	5.11644	0.00120178	0.0468998	4.17415	2.16681	3.88991	4.92493	2.75813	B
M200010339	Wdr66	4.3629	3.8714	3.82266	3.22951	3.63413	3.52602	7.46318	7.37231	0.000397516	0.0323507	4.11715	3.52608	3.58007	7.41774	3.89166	C
M200011841	1700106J16Rik	1.4473	1.71332	1.77982	0.932004	2.95768	2.65308	5.79246	6.31116	0.000749652	0.040236	1.58031	1.35591	2.80538	6.05181	4.6959	C
M200012281	Rhd	6.29729	5.67225	3.08473	2.79719	5.91425	6.68049	3.04552	2.80039	0.00129133	0.0485037	5.98477	2.94096	6.29737	2.92295	3.37442	F
M200012639	Gcap14	4.61884	4.69687	4.80586	5.00546	5.02799	4.71172	6.94866	6.87156	0.000236049	0.0271592	4.65785	4.90566	4.86986	6.91011	2.25226	C
M200012970	Tm6sf1	4.52142	4.71159	3.08147	3.20068	5.21179	5.38565	3.61121	3.73459	0.000136605	0.0255592	4.61651	3.14107	5.29872	3.6729	2.15765	F
M200013067	Chrna3	3.17068	3.51857	0.934358	1.42923	3.8309	3.61703	5.0966	5.31885	0.000350893	0.0316436	3.34462	1.18179	3.72397	5.20773	4.02593	B
M200013199	P2rx3	4.61746	4.55946	4.58634	4.61159	4.65825	4.74546	7.72848	7.45097	2.10957e-05	0.0156421	4.58846	4.59897	4.70186	7.58973	3.00126	C
M200013328	Atoh7	8.00905	7.89612	2.8362	2.84501	2.38116	2.85691	2.89747	2.68533	2.27232e-05	0.0162471	7.95259	2.84061	2.61904	2.7914	5.33355	D
M200013489	Ramp2	5.77756	5.76523	6.92343	6.5456	6.50186	6.22294	4.33709	4.4956	0.000702576	0.0393994	5.7714	6.73451	6.3624	4.41634	2.31817	E
M200013592	Rpp25	3.81342	4.27456	2.79412	2.55971	4.83127	4.86781	2.82059	2.90221	0.000849823	0.0414962	4.04399	2.67692	4.84954	2.8614	2.17262	F
M200013670	Cmtm5	3.74341	3.95271	4.8858	4.93993	5.27731	5.13637	6.53228	6.90501	0.000271076	0.0284133	3.84806	4.91286	5.20684	6.71865	2.87058	C
M200013683	Rgs4	5.23008	5.54191	5.5572	6.11547	6.26592	6.43544	10.1278	10.7	0.00025945	0.0279258	5.38599	5.83634	6.35068	10.4139	5.02794	C
M200013878	Gsbs	4.04285	4.26804	4.88163	4.53028	4.99616	5.15665	8.06542	8.44796	0.000132212	0.0252085	4.15545	4.70596	5.07641	8.25669	4.10124	C
M200013882	Lgr5	5.65354	5.26422	6.68114	6.50789	4.79209	4.69418	4.18457	4.20504	0.000400414	0.032194	5.45888	6.59451	4.74314	4.19481	2.3997	A
M200013914	Uncx4.1	7.16369	6.08937	1.3495	0.719412	6.97425	6.94506	1.97686	1.62034	0.000373447	0.0320876	6.62653	1.03445	6.95966	1.7986	5.9252	F
M200013934	Phox2b	2.40699	2.3792	2.80954	3.05554	3.26182	2.79583	5.1351	5.61571	0.00103638	0.0444289	2.39309	2.93254	3.02883	5.37541	2.98231	C
M200013941	Barx1	7.08904	6.84133	8.81549	8.32964	4.75963	4.80131	5.17384	5.3108	0.000143174	0.0251433	6.96518	8.57256	4.78047	5.24232	3.7921	A
M200013942	Isl1	6.09827	6.54763	6.05421	5.85743	6.27517	6.11214	9.797	9.90414	8.44826e-05	0.0238217	6.32295	5.95582	6.19366	9.85057	3.89476	C
M200014030	Ap3b2	5.87797	5.77599	2.86567	2.51143	5.238	5.46027	7.01391	6.54581	0.000220129	0.0268719	5.82698	2.68855	5.34913	6.77986	4.09131	B
M200014313	1300007F04Rik	2.42122	2.62517	2.96826	2.66663	2.62496	3.004	5.0649	5.53046	0.00105706	0.0448356	2.5232	2.81745	2.81448	5.29768	2.77448	C
M200014463	Tyrobp	5.72358	6.17435	3.03772	3.17091	6.28624	6.79765	3.58998	3.7658	0.000413995	0.0326307	5.94897	3.10431	6.54195	3.67789	3.43763	F
M200014548	Isl2	3.27193	3.21934	4.20185	3.99948	3.55555	3.69045	7.35568	6.90653	9.02733e-05	0.0231701	3.24563	4.10066	3.623	7.1311	3.88547	C
M200014789	Fezf1	6.9941	6.50236	3.28376	3.12387	3.13838	2.73679	2.69353	2.85505	0.000203133	0.0269319	6.74823	3.20382	2.93758	2.77429	3.97394	D
M200014939	Six6	6.52227	6.14172	3.97247	3.78485	3.41914	3.59051	3.22445	3.5417	0.000327177	0.0310431	6.33199	3.87866	3.50483	3.38308	2.94892	D
M200014952	Cd83	4.78014	4.52658	4.23989	3.83433	5.79375	6.00333	3.49402	3.66909	0.0011088	0.0456751	4.65336	4.03711	5.89854	3.58155	2.31699	F
M200015032	2810406K13Rik	5.36162	5.13658	3.75781	3.63827	6.60295	6.87693	6.81794	6.90321	5.71904e-05	0.0216029	5.2491	3.69804	6.73994	6.86058	3.16254	B
M200015288	Pde2a	6.03566	5.74365	5.64661	5.15777	5.81445	5.53121	9.43898	8.93164	0.000550061	0.0363439	5.88966	5.40219	5.67283	9.18531	3.78312	C
M200015297	Ranbp17	1.98258	1.92541	1.07316	0.744893	2.73684	2.82069	3.70026	3.8982	0.000139176	0.0248777	1.954	0.909029	2.77876	3.79923	2.8902	C
M200015463	Chodl	5.86293	5.9577	7.07987	7.13157	6.07423	6.4214	4.47496	4.48431	0.000155957	0.0258039	5.91032	7.10572	6.24782	4.47963	2.62609	E
M200015531	Lhx9	6.30098	6.23483	1.66656	0.331326	7.08752	7.44301	4.83204	5.03048	0.000826826	0.0410746	6.26791	0.998945	7.26526	4.93126	6.26632	B
M200015660	1700027L20Rik	2.51442	2.09534	3.10882	2.5843	3.09123	3.12097	5.82971	5.88667	0.000408868	0.0326117	2.30488	2.84656	3.1061	5.85819	3.55331	C
M200016070	Gjb3	3.29478	2.95062	1.61379	1.27285	3.62198	3.57099	3.59905	3.70086	0.000668038	0.0382118	3.1227	1.44332	3.59649	3.64996	2.20663	B
M200016142	Arl13b	8.31544	7.80687	4.77099	4.39259	7.5244	7.63676	4.68585	4.74078	0.00019192	0.0259611	8.06116	4.58179	7.58058	4.71332	3.47937	F
M300000134	-	9.52631	9.83184	7.86054	7.54349	8.77329	8.89619	9.87795	9.95766	0.000575031	0.0368978	9.67907	7.70201	8.83474	9.9178	2.21579	B
M300000141	S100a4	4.87561	4.63957	6.14044	5.67354	4.04861	4.04146	3.00624	2.68219	0.000657833	0.0381734	4.75759	5.90699	4.04504	2.84422	3.06277	A
M300000735	Otx1	7.90921	7.79291	3.25585	3.5133	3.1384	3.73853	2.93223	3.44637	0.000241348	0.0268433	7.85106	3.38457	3.43846	3.1893	4.66176	D
M300001354	Entpd2	2.19859	2.26866	2.70556	3.00671	2.60887	3.0415	5.25927	5.44328	0.000342285	0.0312901	2.23363	2.85614	2.82518	5.35128	3.11765	C
M300001385	Cyp2j9	3.57999	3.22198	4.18318	3.98917	2.79681	2.81648	5.20326	5.52462	0.000621555	0.0377077	3.40099	4.08618	2.80665	5.36394	2.5573	C
M300001413	Egfl8	5.44573	5.43593	6.34719	6.32401	5.66971	5.9925	8.29963	9.01784	0.0010952	0.0453954	5.44083	6.3356	5.8311	8.65873	3.2179	C
M300001492	Stard13	4.10514	3.82094	4.71351	4.43259	4.6596	4.9809	6.64084	7.03318	0.000892383	0.0423353	3.96304	4.57305	4.82025	6.83701	2.87397	C
M300001874	Nts	6.24463	6.52969	7.47811	6.78669	2.81773	2.78466	3.10149	3.54735	0.000330136	0.031176	6.38716	7.1324	2.8012	3.32442	4.3312	A
M300001892	Sim1	4.65643	4.40671	2.71976	3.25778	3.44621	3.59018	1.42333	1.3154	0.000605727	0.0374279	4.53157	2.98877	3.5182	1.36936	3.1622	D
M300002100	Slc36a2	0.161578	0.129427	1.11789	1.23853	0.434521	0.63752	3.19839	3.97352	0.000942202	0.0431645	0.145502	1.17821	0.536021	3.58596	3.44045	C
M300002118	Nsg2	9.69899	10.2955	5.95046	5.93829	8.73939	8.9609	9.35608	9.29277	0.000208784	0.027499	9.99725	5.94438	8.85015	9.32443	4.05287	B
M300002355	Centa2	3.52985	3.32367	2.46386	2.1491	3.51926	3.63068	5.25377	5.20686	0.000147517	0.0252417	3.42676	2.30648	3.57497	5.23032	2.92384	C
M300002405	BC030477	6.71645	6.67204	4.1015	4.11905	6.74097	6.59922	4.89479	5.13947	3.27012e-05	0.017694	6.69424	4.11028	6.67009	5.01713	2.58397	F
M300002483	Foxg1	9.2185	8.93116	3.78413	3.57529	0.817555	1.33255	1.76418	1.511	1.51547e-05	0.0126415	9.07483	3.67971	1.07506	1.63759	7.99977	D
M300002718	Tcfap2a	1.92515	2.23783	1.50198	1.38443	2.71282	2.87077	3.95559	3.94554	0.000178256	0.0262403	2.08149	1.44321	2.79179	3.95057	2.50736	C
M300002807	Gpr98	5.38784	5.2542	3.18456	3.11086	4.45886	4.51193	3.50933	3.444	1.24813e-05	0.0108642	5.32102	3.14771	4.48539	3.47666	2.17331	D
M300003688	Hbb-b1	15.2809	14.9007	9.021	8.39057	14.4718	15.0249	9.5912	9.2508	8.94286e-05	0.0235574	15.0908	8.70579	14.7483	9.421	6.38502	F
M300003689	Hbb-y	15.219	15.0173	9.35661	8.2462	15.2142	15.3506	9.89469	9.83593	0.000157195	0.0257955	15.1182	8.80141	15.2824	9.86531	6.481	F
M300003953	-	4.76472	4.85597	5.83704	5.77153	4.34865	4.51591	3.7471	3.42132	0.000377861	0.0319189	4.81035	5.80428	4.43228	3.58421	2.22007	A
M300004178	Ppp2r2b	7.47562	7.66905	5.22546	5.23529	6.34678	6.20588	5.92017	5.9672	4.9462e-05	0.0215267	7.57233	5.23038	6.27633	5.94368	2.34196	D
M300004479	Gfra1	5.46437	5.69293	4.64588	4.80747	5.95824	5.90928	6.74298	6.72	0.00017602	0.0262979	5.57865	4.72667	5.93376	6.73149	2.00481	B
M300004650	Msx3	1.45001	1.95279	0.768588	0.328831	5.54731	5.04732	1.82643	1.55364	0.000411358	0.0326801	1.7014	0.54871	5.29732	1.69004	4.74861	F
M300004701	D11Bwg0517e	6.74859	7.08761	5.38976	5.20728	6.99845	7.13096	9.10901	8.79376	0.000179381	0.0262132	6.9181	5.29852	7.06471	8.95138	3.65286	C
M300004783	Pard3	8.00719	7.39651	4.5757	4.49318	7.15392	7.57035	4.55018	4.67972	0.000472772	0.0341693	7.70185	4.53444	7.36214	4.61495	3.16741	F
M300004830	Myo5b	3.21364	3.2268	2.81211	2.72579	3.73122	3.60261	5.37285	5.33999	5.07078e-06	0.0126896	3.22022	2.76895	3.66692	5.35642	2.58746	C
M300005228	Fcgr3	4.60849	4.88106	2.86361	2.45592	5.37717	5.76727	2.79004	2.73737	0.000440518	0.0329074	4.74478	2.65977	5.57222	2.76371	2.91245	F
M300005669	Tpd52	7.17483	7.30979	5.55236	5.60502	6.77254	6.95829	8.50338	8.43754	2.29983e-05	0.0158767	7.24231	5.57869	6.86541	8.47046	2.89177	B
M300005686	Pmp2	2.50394	2.78784	3.03813	3.02484	2.77315	3.13298	5.38505	4.998	0.000858586	0.0417206	2.64589	3.03149	2.95307	5.19153	2.54564	C
M300005701	Car2	9.11909	8.47827	3.9041	3.77377	8.59584	9.37318	4.11929	4.14688	0.000209444	0.0274056	8.79868	3.83893	8.98451	4.13308	5.14558	F
M300005724	Mmp24	5.20419	5.31491	3.49653	3.57842	5.13057	5.17987	6.66882	6.35662	8.17799e-05	0.0233891	5.25955	3.53747	5.15522	6.51272	2.97524	B
M300006151	Elavl4	8.79695	8.88866	6.34202	6.28219	8.15493	8.06555	10.1429	10.2543	1.97886e-06	0.0132056	8.84281	6.3121	8.11024	10.1986	3.88649	B
M300006285	Gnat3	1.32062	1.25766	2.16934	1.47705	2.81773	2.73827	6.05293	5.91636	0.00016821	0.026309	1.28914	1.8232	2.778	5.98464	4.6955	C
M300006503	Ppp2r2c	5.11251	5.47011	4.15456	3.93525	6.14324	6.57965	8.08545	8.1522	0.000197052	0.0262999	5.29131	4.0449	6.36145	8.11882	4.07392	C
M300006988	Chl1	6.65958	5.74672	2.46492	2.11945	6.36286	6.53778	5.70086	6.10676	0.0010989	0.0454546	6.20315	2.29218	6.45032	5.90381	4.15813	B
M300007294	Dmn	2.06536	2.14718	1.23833	1.62751	2.1729	2.55715	3.93474	4.20626	0.00111596	0.0455023	2.10627	1.43292	2.36502	4.0705	2.63758	C
M300007549	Fgf15	7.48563	7.56893	2.45025	2.73953	5.5961	5.05008	3.23554	3.70919	0.000209641	0.0272533	7.52728	2.59489	5.32309	3.47236	4.93239	D
M300007861	Gypa	7.23617	6.67118	2.158	1.63029	6.47127	7.74117	2.37881	1.77531	0.00112934	0.0457681	6.95367	1.89414	7.10622	2.07706	5.21208	F
M300008310	Rab6b	5.07598	5.43971	3.19041	3.42213	4.7353	4.92728	6.27913	5.89154	0.000932072	0.0431946	5.25785	3.30627	4.83129	6.08534	2.77907	B
M300008355	Thsd7a	4.40916	4.95717	3.60135	4.14098	5.77449	6.09201	7.2722	7.15879	0.00132379	0.0490784	4.68316	3.87116	5.93325	7.21549	3.34433	C
M300008399	-	4.19765	4.23361	1.80747	1.87149	3.62408	3.23591	6.00789	5.54268	0.000244018	0.0269903	4.21563	1.83948	3.43	5.77528	3.9358	B
M300008705	Galnt9	3.05817	3.25352	2.42709	2.10111	3.12858	3.16643	5.52771	5.5873	7.16284e-05	0.0227619	3.15585	2.2641	3.14751	5.55751	3.29341	C
M300008910	Emx1	6.54707	5.71357	1.36575	1.11184	2.54253	2.53888	1.66686	1.76941	0.000310848	0.030357	6.13032	1.23879	2.54071	1.71813	4.89153	D
M300008915	St18	6.45099	5.94152	3.02603	3.05478	5.39456	6.04579	7.12419	7.24367	0.000618625	0.0377588	6.19625	3.04041	5.72017	7.18393	4.14353	B
M300009616	LOC433099	0.927777	0.714955	1.27967	1.42002	1.39307	0.694884	3.63074	3.61495	0.00133242	0.0491254	0.821366	1.34985	1.04398	3.62284	2.80148	C
M300010436	Lgi4	3.1759	2.58926	3.96556	3.66033	3.82059	3.82162	7.94814	7.80036	0.000109365	0.0240602	2.88258	3.81294	3.82111	7.87425	4.99167	C
M300010460	Cart1	5.1435	5.36764	7.07056	7.04968	3.25146	3.12257	2.06065	2.08374	2.48813e-06	0.0124531	5.25557	7.06012	3.18701	2.07219	4.98793	A
M300010536	Slitrk2	1.62979	1.91256	2.18	2.38136	2.29614	1.7481	4.34989	4.35976	0.00111009	0.0455411	1.77117	2.28068	2.02212	4.35483	2.58365	C
M300010665	Wnt8b	3.71548	3.65562	1.38886	0.92397	1.36004	1.2181	1.29789	1.20476	0.000342681	0.031184	3.68555	1.15641	1.28907	1.25132	2.52914	D
M300010706	Pax1	6.52441	7.03744	8.47275	8.88501	8.50378	8.7338	5.40255	5.16423	0.000522672	0.0358352	6.78093	8.67888	8.61879	5.28339	3.39549	E
M300011026	Kcnmb2	3.46741	4.02634	4.86326	4.82178	4.37207	4.50584	8.05706	8.70283	0.000385668	0.0320376	3.74688	4.84252	4.43896	8.37995	4.63307	C
M300011102	Phyhipl	5.9433	6.056	2.99705	2.68997	6.23575	6.30037	4.31335	4.5755	6.61936e-05	0.0217245	5.99965	2.84351	6.26806	4.44443	3.42455	F
M300011334	Hsd3b2	4.64207	5.35532	1.60999	1.33943	5.49889	4.85521	0.766114	1.13935	0.000629568	0.0377364	4.9987	1.47471	5.17705	0.952732	4.22432	F
M300011449	Gdf5	3.66926	3.20029	4.41145	4.35674	6.64762	6.87227	4.09672	4.47166	0.000516315	0.0356436	3.43477	4.3841	6.75995	4.28419	3.32517	G
M300011751	Ttll6	3.35152	3.0526	3.14515	3.29824	3.51591	4.38073	6.97956	7.15712	0.000862242	0.0416959	3.20206	3.22169	3.94832	7.06834	3.86628	C
M300011968	Gpr126	4.21901	4.40354	5.19024	5.28275	5.04308	5.05954	6.76897	7.11937	0.000226799	0.0267089	4.31127	5.2365	5.05131	6.94417	2.6329	C
M300012147	Mreg	4.76559	5.01448	5.34815	5.25861	5.31029	5.1683	7.64617	7.24045	0.000444165	0.032934	4.89003	5.30338	5.2393	7.44331	2.55327	C
M300012789	Ppp1r14c	4.9925	5.61062	4.70528	4.66585	4.95504	5.14506	7.28169	7.58073	0.0013587	0.0493669	5.30156	4.68557	5.05005	7.43121	2.74565	C
M300013400	Ankrd13a	4.02106	4.45391	5.66429	5.57799	6.03407	6.26746	6.69535	6.73097	0.000619342	0.0376876	4.23749	5.62114	6.15076	6.71316	2.47567	G
M300013744	9330182L06Rik	1.60675	1.97479	1.40584	1.51801	2.84853	3.30421	4.05614	4.28905	0.000866493	0.0417	1.79077	1.46192	3.07637	4.17259	2.71067	C
M300013770	Thsd7b	2.39807	3.17984	3.11092	3.36213	3.42595	2.93944	6.45023	6.38025	0.00127429	0.0482256	2.78896	3.23652	3.1827	6.41524	3.62628	C
M300013940	Lrrtm3	3.66741	3.65947	4.26657	4.13804	3.47317	3.3954	1.95469	2.36079	0.000774388	0.0406909	3.66344	4.20231	3.43429	2.15774	2.04457	E
M300014088	Gng2	8.36495	8.31076	7.49223	7.20373	8.31886	8.49196	9.79739	9.42644	0.0010737	0.045064	8.33785	7.34798	8.40541	9.61191	2.26394	C
M300014155	-	3.74962	3.76472	3.47165	3.50092	3.69649	4.02029	6.05201	6.11773	7.45964e-05	0.0229757	3.75717	3.48628	3.85839	6.08487	2.59859	C
M300014289	Hoxa6	2.991	3.37013	2.55836	2.5639	5.1291	5.11774	4.59195	4.37342	0.000245601	0.0270161	3.18057	2.56113	5.12342	4.48269	2.56229	G
M300014694	1700019D03Rik	3.38272	3.40679	4.18239	4.44956	4.08477	4.54417	6.07416	6.42919	0.000986428	0.044081	3.39476	4.31598	4.31447	6.25167	2.85691	C
M300015569	Lbxcor1	3.51581	3.83832	1.37511	1.66631	7.95336	8.60871	2.51698	2.68332	6.84648e-05	0.0221075	3.67706	1.52071	8.28104	2.60015	6.76033	F
M300016857	-	1.61447	2.20478	2.47305	2.56078	2.66076	2.03747	5.34487	5.38425	0.00111496	0.045554	1.90963	2.51691	2.34911	5.36456	3.45493	C
M300018113	Gap43	10.0666	10.0459	9.80304	9.37169	9.31138	9.02011	11.4382	11.6736	0.00111316	0.0455737	10.0562	9.58737	9.16574	11.5559	2.39014	C
M300018487	A830041P22Rik	10.3558	9.59374	6.57591	6.03327	9.52666	9.71296	6.28962	6.33145	0.000622586	0.0376561	9.97477	6.30459	9.61981	6.31053	3.67018	F
M300018523	Zcchc5	6.53796	6.46011	7.71955	7.63178	7.13051	6.58638	4.08275	4.47348	0.000599989	0.0375368	6.49904	7.67567	6.85844	4.27811	3.39755	E
M300019081	Hba-x	14.4965	13.8758	6.77703	5.50187	14.2479	13.9369	8.24663	7.01645	0.000511932	0.0355864	14.1861	6.13945	14.0924	7.63154	8.0467	F
M300019523	E130114P18Rik	6.06648	6.25017	5.17433	4.83249	5.04267	5.33768	7.19932	7.17573	0.000691413	0.0392127	6.15832	5.00341	5.19017	7.18753	2.18412	C
M300019560	Insc	5.63424	5.51306	6.02674	5.89416	5.77237	5.93548	8.23934	8.10677	3.63534e-05	0.0177511	5.57365	5.96045	5.85392	8.17305	2.5994	C
M300020004	-	2.06712	2.40038	0.738434	0.625703	0.932498	1.34973	3.13906	2.97942	0.000971918	0.0438238	2.23375	0.682068	1.14111	3.05924	2.37717	C
M300020089	-	7.54766	7.41939	1.33645	1.66248	7.11617	8.3706	2.65337	3.07498	0.000427887	0.0329473	7.48352	1.49947	7.74339	2.86417	6.24392	F
M300020295	Tmie	2.6723	2.54738	3.69053	2.94843	3.51397	3.70205	7.06901	7.06088	0.000293307	0.02936	2.60984	3.31948	3.60801	7.06494	4.4551	C
M300020380	Vgll2	6.32377	6.48094	4.56172	3.89965	8.23989	8.67689	4.27491	4.92265	0.00100568	0.0438641	6.40235	4.23069	8.45839	4.59878	4.22771	F
M300021718	AI595406	5.96002	6.07479	3.27512	2.80899	5.45342	5.22971	6.62507	6.58741	0.000170355	0.0262347	6.0174	3.04205	5.34156	6.60624	3.56419	B
M300022258	-	1.65175	1.75141	1.73386	1.61155	6.43865	6.69693	4.75668	5.03402	1.04974e-05	0.0110609	1.70158	1.67271	6.56779	4.89535	4.89508	G
M400000012	Ckmt1	5.44764	4.94804	2.95939	2.67052	1.72362	1.82326	3.53186	3.76241	0.000450358	0.0331477	5.19784	2.81495	1.77344	3.64713	3.4244	D
M400000025	Ccl3	6.1955	5.58087	2.49664	1.99652	6.64216	7.0671	2.20363	2.85209	0.000631649	0.0376358	5.88819	2.24658	6.85463	2.52786	4.60805	F
M400000077	Calb2	5.87147	5.67066	3.5835	3.49957	4.74044	4.57256	3.73274	3.85519	0.000101966	0.0231973	5.77106	3.54153	4.6565	3.79397	2.22953	D
M400000086	9330159F19Rik	5.35915	5.99253	2.37436	2.37903	4.74239	5.12224	5.74326	6.07699	0.000778739	0.0407059	5.67584	2.37669	4.93231	5.91012	3.53343	B
M400000139	Atp1a2	4.35486	4.20039	4.81249	4.77129	5.28647	5.16058	6.67728	6.45474	0.000114463	0.0246402	4.27762	4.79189	5.22353	6.56601	2.28838	C
M400000269	Tnnc2	5.94245	5.25428	2.38583	1.92791	6.20063	5.58418	2.57588	2.70498	0.0010025	0.0438212	5.59836	2.15687	5.8924	2.64043	3.73553	F
M400000289	Mapt	9.63299	9.84039	6.90531	6.53542	8.87022	8.91859	9.46557	9.23878	0.000209684	0.0270831	9.73669	6.72036	8.8944	9.35218	3.01633	B
M400000340	Fabp7	11.0285	11.0392	10.864	10.6328	11.18	10.925	13.685	13.6716	5.0986e-05	0.0212654	11.0338	10.7484	11.0525	13.6783	2.92991	C
M400000521	Tnnc1	6.75974	6.10962	3.64963	3.19139	6.95287	6.87861	4.91326	4.94903	0.000810142	0.0411651	6.43468	3.42051	6.91574	4.93115	3.49523	F
M400000535	Ppp2r2a	11.3099	10.3572	6.14544	6.00273	10.2981	10.5981	6.15785	6.11223	0.000277741	0.0285148	10.8336	6.07409	10.4481	6.13504	4.75946	F
M400000556	1810015C04Rik	5.71125	5.29817	4.96517	4.75038	4.64009	4.58794	7.18	6.82729	0.0010943	0.0454521	5.50471	4.85778	4.61401	7.00365	2.38963	C
M400000559	-	4.77124	5.15627	6.71222	6.61049	5.32539	5.63778	7.16302	7.32088	0.000813415	0.0410191	4.96376	6.66135	5.48158	7.24195	2.2782	C
M400000576	Hoxc4	3.22006	3.2312	3.68426	3.37276	5.35582	4.96172	5.22235	5.48055	0.000879082	0.0420029	3.22563	3.52851	5.15877	5.35145	2.12582	G
M400000660	Hbb-b1	15.0397	14.5695	8.33214	7.51734	14.1817	14.8664	8.93367	8.59941	0.00015159	0.0257189	14.8046	7.92474	14.524	8.76654	6.87989	F
M400000852	Crispld1	6.65612	6.73427	7.89945	7.90002	7.38033	7.30981	5.05591	5.37453	9.00804e-05	0.0234209	6.69519	7.89973	7.34507	5.21522	2.68451	E
M400001035	Hsd3b6	8.2825	7.36469	1.9722	2.17572	7.94101	7.79168	1.85094	2.34056	0.000136982	0.0253924	7.8236	2.07396	7.86635	2.09575	5.79239	F
M400001057	Ntrk1	5.23908	5.2555	5.69404	5.81701	6.08187	6.1996	9.79992	9.70907	1.02955e-06	0.0103058	5.24729	5.75553	6.14073	9.7545	4.50721	C
M400001084	Tnc	7.05467	7.13387	8.78062	8.26142	8.02235	7.99699	6.12878	6.21801	0.000870895	0.0418113	7.09427	8.52102	8.00967	6.1734	2.34762	E
M400001094	Nfia	1.88164	1.76029	2.18331	2.30638	1.15349	0.808827	3.45359	3.92956	0.00104955	0.0446114	1.82097	2.24484	0.981157	3.69158	2.71042	C
M400001114	Pax7	3.26251	3.23631	4.8497	4.37785	4.42984	4.00459	0.180389	0.272619	0.000140058	0.0248138	3.24941	4.61378	4.21722	0.226504	4.38727	E
M400001147	EG545758	4.67079	4.58218	2.472	2.58221	4.32416	3.8846	5.15537	5.29272	0.000379032	0.0317499	4.62648	2.52711	4.10438	5.22404	2.69694	B
M400001148	Slc10a4	4.82455	5.00552	2.42538	2.5006	4.66453	4.20617	5.39538	5.67867	0.000435681	0.0327907	4.91504	2.46299	4.43535	5.53703	3.07404	B
M400001195	Dlx6	6.16315	6.21941	5.91007	5.86108	3.44896	3.9994	4.13746	4.39081	0.000811069	0.0411078	6.19128	5.88558	3.72418	4.26413	2.4671	A
M400001238	Rerg	5.48455	5.864	6.93091	6.79002	4.99548	5.17687	4.75843	4.8509	0.000759081	0.0403098	5.67428	6.86046	5.08617	4.80467	2.0558	A
M400001342	Was	3.53042	3.01778	1.01509	0.808959	3.71526	3.92332	1.23652	1.1536	0.000349564	0.0316664	3.2741	0.912024	3.81929	1.19506	2.90727	F
M400001637	-	10.1406	9.41344	4.86232	4.55949	9.67583	9.67875	5.15637	5.66171	0.00018101	0.0260706	9.77704	4.71091	9.67729	5.40904	5.06613	F
M400001687	Ina	9.77905	9.4792	6.13981	5.62724	9.57424	9.36338	9.74102	9.09859	0.000753111	0.0402061	9.62912	5.88353	9.46881	9.41981	3.7456	B
M400001709	Scn10a	1.87523	1.98723	2.83745	2.72134	2.68972	2.25786	5.38671	5.68531	0.000172761	0.0262021	1.93123	2.77939	2.47379	5.53601	3.60478	C
M400001947	-	1.59239	2.05101	0.796554	0.986846	2.1363	2.69919	4.63666	4.28082	0.00112265	0.0456818	1.8217	0.8917	2.41775	4.45874	3.56704	C
M400002179	-	1.6757	1.45413	1.2906	1.89887	5.58459	5.9276	6.05748	6.49216	0.00015395	0.0258998	1.56492	1.59474	5.75609	6.27482	4.70991	G
M400002207	6330407J23Rik	7.16826	6.9135	4.73604	4.00159	6.11624	6.4244	7.89171	7.73824	0.00133837	0.0491637	7.04088	4.36881	6.27032	7.81497	3.44616	B
M400002250	Cntnap2	7.32605	7.59201	3.83406	3.93171	5.4882	5.79158	3.64603	4.18428	0.000321952	0.0309879	7.45903	3.88289	5.63989	3.91516	3.57615	D
M400002410	Tlx3	4.00449	4.28109	4.80243	4.54377	6.74256	6.52923	9.82917	9.03232	0.000261822	0.0278813	4.14279	4.6731	6.63589	9.43075	5.28796	C
M400002844	Fmn1	0.514485	0.27135	1.26726	1.1684	1.13178	1.59083	2.91747	2.77636	0.0010153	0.0441878	0.392918	1.21783	1.36131	2.84691	2.45399	C
M400002861	-	5.87128	5.91059	1.95839	2.32535	5.22114	5.69943	2.71973	2.71092	0.000131277	0.0252708	5.89093	2.14187	5.46029	2.71532	3.74906	F
M400002872	Ctla2b	5.10389	4.88117	3.07014	3.06616	5.06378	5.33125	3.71298	3.57032	0.000221517	0.0268774	4.99253	3.06815	5.19752	3.64165	2.12937	F
M400003259	Dmrta2	7.76667	7.56317	3.61294	3.21945	3.26313	4.13464	3.77739	3.99065	0.000764711	0.0403945	7.66492	3.41619	3.69888	3.88402	4.24872	D
M400003353	-	3.64244	3.86894	3.33596	3.22792	8.7811	8.75378	8.20986	8.58494	7.31018e-06	0.0104536	3.75569	3.28194	8.76744	8.3974	5.4855	G
M400003440	Nhlh2	3.68355	3.35245	2.3375	2.11665	3.81239	4.31872	6.00602	6.15653	0.000365155	0.0322044	3.518	2.22708	4.06556	6.08127	3.8542	C
M400003932	Rspo2	5.90467	6.01945	7.35645	7.30002	4.63661	4.62465	3.5426	4.01549	0.000126067	0.0249887	5.96206	7.32824	4.63063	3.77905	3.54919	A
M400003990	EG636791	4.02441	3.83117	5.8745	5.22375	2.61518	3.09574	1.60513	2.00101	0.00134488	0.0490428	3.92779	5.54912	2.85546	1.80307	3.74605	A
M400004032	ENSMUSG00000052188	4.13551	4.20211	3.59	3.44106	4.61168	4.82167	5.93278	5.79901	0.000102266	0.0230042	4.16881	3.51553	4.71668	5.8659	2.35037	C
M400004037	-	3.75874	3.93129	2.65656	2.57361	3.63208	3.62828	1.77774	1.56426	8.60348e-05	0.0232759	3.84501	2.61508	3.63018	1.671	2.17401	D
M400004294	Trim10	5.45752	5.17474	3.30453	3.25491	4.89609	5.38053	2.98423	3.28322	0.00108345	0.0452833	5.31613	3.27972	5.13831	3.13372	2.18241	F
M400004364	Cdh22	4.78014	4.94417	3.24131	3.02556	3.16066	3.33825	1.69382	1.97828	0.000186156	0.0257024	4.86215	3.13344	3.24946	1.83605	3.0261	D
M400004411	Aldh1a1	7.26861	7.18956	2.57758	2.3625	3.23469	4.51962	1.99784	2.1378	0.00120573	0.0469624	7.22909	2.47004	3.87715	2.06782	5.16127	D
M400004534	-	2.69262	2.03236	3.05732	2.85219	5.53374	5.30936	2.4401	2.36331	0.000801236	0.0410249	2.36249	2.95476	5.42155	2.4017	3.05906	G
M400004739	Acp1	5.22218	5.14196	6.58368	6.40355	4.10441	4.08374	3.85367	3.92136	1.21771e-05	0.0116089	5.18207	6.49362	4.09408	3.88751	2.6061	A
M400005020	Smyd1	3.5602	2.95573	1.31851	0.927064	4.24952	4.06802	1.22767	1.28165	0.000751302	0.0402168	3.25797	1.12279	4.15877	1.25466	3.03598	F
M400005332	Kbtbd10	4.58044	4.97935	1.82279	1.13148	5.56983	5.19907	1.99784	1.70185	0.000586012	0.0371265	4.77989	1.47713	5.38445	1.84985	3.90731	F
M400005398	EG432939	4.39393	4.61432	3.71605	3.64195	4.22743	4.45929	6.24269	5.97439	0.000361443	0.0321604	4.50412	3.679	4.34336	6.10854	2.42954	C
M400005578	Hoxb8	1.65175	2.07241	2.27704	2.48121	4.38404	4.2591	3.3515	3.75193	0.00123535	0.0478368	1.86208	2.37913	4.32157	3.55171	2.45949	G
M400006132	Iqgap2	5.13485	5.39593	6.30649	6.49137	5.47338	5.46058	3.67344	3.96447	0.00034123	0.0313368	5.26539	6.39893	5.46698	3.81895	2.57998	E
M400006240	Mia1	7.41665	7.33165	8.87462	8.47659	9.32222	8.96007	5.88532	6.00547	0.000288212	0.028995	7.37415	8.6756	9.14114	5.94539	3.19575	E
M400006302	Myh3	5.86112	5.27972	1.69097	1.67309	6.11678	5.9437	2.45175	2.6239	9.19419e-05	0.0230085	5.57042	1.68203	6.03024	2.53782	4.34821	F
M400006547	C1qtnf3	3.28996	3.23829	3.01721	2.55405	7.84496	7.09279	5.82933	5.58998	0.000387492	0.0320562	3.26413	2.78563	7.46887	5.70965	4.68324	G
M400007372	Dmn	1.15417	1.4065	1.26726	1.6595	1.51091	1.33646	4.43174	4.48015	0.000143792	0.0250323	1.28033	1.46338	1.42369	4.45595	3.17561	C
M400007603	Saa1	3.67285	3.51883	3.95557	3.68821	5.41867	5.42648	3.30249	3.36862	0.000161777	0.0261191	3.59584	3.82189	5.42258	3.33555	2.08702	G
M400008213	-	3.7535	3.57924	4.36078	4.53592	4.0442	3.75797	5.66744	6.08708	0.00128798	0.0486514	3.66637	4.44835	3.90108	5.87726	2.21089	C
M400008455	Olfr376	12.783	12.4877	4.64063	3.87848	12.4263	12.3505	5.69833	5.55334	1.65565e-05	0.0132584	12.6353	4.25956	12.3884	5.62583	8.37579	F
M400010776	Ednrb	4.92149	5.03327	6.33966	6.48342	6.26061	6.00527	9.96446	9.81766	9.25013e-06	0.0115742	4.97738	6.41154	6.13294	9.89106	4.91368	C
M400010931	Tlx2	5.62597	5.44686	6.40134	5.86474	5.83221	6.05401	9.10298	8.98598	0.000278704	0.0284676	5.53642	6.13304	5.94311	9.04448	3.50806	C
M400010954	Actc1	9.81679	9.50611	4.43321	4.4038	10.9694	10.4092	5.9444	5.24377	0.000119915	0.0250072	9.66145	4.41851	10.6893	5.59408	6.27082	F
M400010964	Alas2	8.18501	7.53427	3.93322	3.29517	7.6946	7.7358	4.05849	3.72693	0.000377673	0.0320382	7.85964	3.61419	7.7152	3.89271	4.24544	F
M400011037	Foxd3	2.71399	2.05259	3.7156	3.09452	4.01707	4.06696	7.39598	6.95704	0.000707772	0.03936	2.38329	3.40506	4.04201	7.17651	4.79322	C
M400011138	-	8.23228	8.11697	4.58612	4.41599	6.44345	6.22052	7.50709	7.36326	2.51567e-05	0.0162463	8.17462	4.50106	6.33199	7.43517	3.67356	B
M400011160	Uchl1	10.1633	9.92673	8.65992	8.13097	8.97356	8.84657	10.9874	11.1371	0.000858729	0.0416265	10.045	8.39545	8.91007	11.0622	2.66676	C
M400011271	Insm1	6.91572	6.72535	4.4211	4.2243	5.59228	4.79334	7.96362	7.68509	0.00123911	0.04789	6.82054	4.3227	5.19281	7.82435	3.50165	C
M400011286	Celsr2	3.40765	3.53217	2.14379	2.13818	3.9321	3.85345	4.23573	4.20604	9.50732e-06	0.0111963	3.46991	2.14099	3.89278	4.22089	2.0799	B
M400011287	Ccrl2	4.89232	4.59727	1.28823	2.09543	5.46417	5.66405	2.35847	1.80462	0.00106089	0.0449028	4.7448	1.69183	5.56411	2.08155	3.87228	F
M400011296	Syt11	8.9819	8.78307	7.19786	6.95164	8.21886	8.12654	9.51692	9.42453	0.000155152	0.0258846	8.88249	7.07475	8.1727	9.47072	2.39597	B
M400011312	Hes6	10.845	10.9816	9.33713	9.21644	10.4959	11.0485	12.3799	12.4216	0.000545404	0.0365184	10.9133	9.27679	10.7722	12.4008	3.12399	C
M400011399	Myoz1	4.79378	4.5653	4.77713	4.58178	6.46861	6.48545	6.90404	6.52792	0.000443918	0.0330381	4.67954	4.67945	6.47703	6.71598	2.03653	G
M400011407	-	8.06403	7.73667	5.45514	5.49424	7.48933	7.48738	7.09227	6.99925	0.000138775	0.0250295	7.90035	5.47469	7.48836	7.04576	2.42566	B
M400011438	-	9.11208	9.05193	7.46255	7.29198	8.6337	8.90448	10.1421	10.0723	9.76816e-05	0.0230069	9.08201	7.37726	8.76909	10.1072	2.72995	B
M400011526	-	7.5518	7.21079	5.67641	5.38323	6.76983	6.62638	8.4089	8.40917	0.000294031	0.0292861	7.3813	5.52982	6.69811	8.40904	2.87922	B
M400011549	-	8.022	7.74073	9.45076	9.19949	9.94814	10.2122	8.83142	8.78696	0.000781244	0.0405194	7.88136	9.32513	10.0802	8.80919	2.19882	G
M400011736	Actn2	4.89458	4.397	1.50522	1.23221	5.25251	4.68359	1.80836	2.19771	0.000712387	0.0393977	4.64579	1.36872	4.96805	2.00304	3.59933	F
M400011806	-	10.0275	8.75482	3.7717	3.05521	9.11373	10.2471	3.43546	3.6637	0.00099168	0.0441187	9.39117	3.41345	9.68042	3.54958	6.26697	F
M400011927	-	10.0426	9.90501	6.42177	6.06921	10.119	10.0855	10.0958	9.73615	7.73277e-05	0.0227662	9.9738	6.24549	10.1023	9.91599	3.85677	B
M400012474	3110035E14Rik	5.98366	6.01266	1.25344	0.469687	5.70984	6.03804	5.4504	5.73125	0.000213835	0.0270948	5.99816	0.861564	5.87394	5.59082	5.1366	B
M400012672	-	7.96705	7.56734	2.36968	2.46972	7.08318	7.54938	2.59684	2.68533	2.84336e-05	0.016264	7.76719	2.4197	7.31628	2.64108	5.34749	F
M400012913	Cotl1	9.07672	9.27198	8.7648	8.8378	8.83859	9.39721	11.066	11.0874	0.00134483	0.0491304	9.17435	8.8013	9.1179	11.0767	2.2754	C
M400013051	-	5.92106	6.03508	3.38924	2.86769	5.28482	5.43643	5.86513	5.8544	0.000382678	0.0319217	5.97807	3.12846	5.36063	5.85976	2.84961	B
M400013073	-	5.83447	6.29492	3.26052	3.16916	5.16955	5.5922	4.4086	4.66541	0.00116933	0.0463565	6.06469	3.21484	5.38088	4.537	2.84985	B
M400013122	-	6.71523	6.80661	4.01416	4.22575	6.2931	5.83226	6.72396	6.76386	0.000374525	0.0320427	6.76092	4.11996	6.06268	6.74391	2.64096	B
M400013439	Slc14a1	3.52512	3.51185	3.68866	4.33251	6.88805	6.72114	6.16297	6.0147	0.000425798	0.0330406	3.51849	4.01058	6.80459	6.08883	3.28611	G
M400013891	-	5.42479	6.25973	1.43717	2.14166	6.27612	6.19612	3.02751	3.01741	0.000814973	0.0409944	5.84226	1.78941	6.23612	3.02246	4.44671	F
M400013898	Elavl4	8.5458	8.04977	6.14578	5.66499	7.81995	8.02698	9.42924	9.81221	0.000980883	0.0440298	8.29779	5.90538	7.92347	9.62073	3.71534	B
M400013972	-	8.39822	8.82276	2.82613	3.45832	5.91631	6.89393	3.77437	3.77618	0.000728608	0.0398545	8.61049	3.14223	6.40512	3.77527	5.46826	D
M400014566	Gpm6a	9.91724	9.95637	6.37651	6.13766	7.97047	8.37341	4.5577	4.80163	3.7188e-05	0.0177263	9.9368	6.25709	8.17194	4.67967	5.25714	D
M400014681	-	9.71203	8.9858	5.74493	5.60459	9.11814	9.18933	5.6117	5.77585	0.000235738	0.0272803	9.34891	5.67476	9.15373	5.69378	3.67415	F
M400014772	-	4.05846	4.34456	2.16934	1.70314	3.97646	4.23388	1.86814	2.18804	0.00108598	0.0452946	4.20151	1.93624	4.10517	2.02809	2.26526	F
M400016023	-	5.5427	4.88183	1.24468	0.55702	4.70827	5.28663	0.726116	0.282009	0.000614532	0.0376237	5.21227	0.900851	4.99745	0.504063	4.7082	F
M400016344	-	6.85668	6.37968	3.05912	3.57733	6.30392	6.66078	4.4515	4.05489	0.00103261	0.0443625	6.61818	3.31823	6.48235	4.25319	3.29995	F
